# Supplementary material for: Shotgun Kinetic Target-Guided Synthesis Approach Enables the Discovery of Small-Molecule Inhibitors against Pathogenic Free-Living Amoeba Glucokinases
Source: ACS Infect Dis. 2023 Oct 11;9(11):2190–201. doi: 10.1021/acsinfecdis.3c00284 (PMC10644346; doi:10.1021/acsinfecdis.3c00284)
Supplement: Supplementary file 2 — id3c00284_si_002.xls [file id3c00284_si_002.xls]

## Sheet: Glck_KTGS_Compounds
Compound	CNS MPO Score	Cluster	SMILES
SZ22TA45	3.97	1	O=S(CCN1CCCC2CCCCC21)(NC(C3=CC=C(N(C)C=C4C(C5=CC=CS5)=O)C4=C3)=O)=O
SZ23TA5	4.29	1	O=S(CCN(C1)CCC2=C1C=CC=C2)(NC(C3=CC(OC)=CC(OC)=C3)=O)=O
SZ26TA45	3.08	1	O=S(CCN(CC1=CC=CC=C1)CC2=CC=CC=C2)(NC(C3=CC=C(N(C)C=C4C(C5=CC=CS5)=O)C4=C3)=O)=O
SZ23TA14	4.7	2	O=S(CCN(C1)CCC2=C1C=CC=C2)(NC(C(C=C3)=CC=C3C4=CC=C(F)C=C4)=O)=O
SZ22TA14	4.31	2	O=S(CCN1CCCC2CCCCC21)(NC(C(C=C3)=CC=C3C4=CC=C(F)C=C4)=O)=O
SZ28TA30	2.75	5	O=S(CCN(CSCC1=CC=CC=C1)CC2=CC(OCO3)=C3C=C2)(NC(C4=CC=C(N(CC5=CC=C(C(F)(F)F)C=C5C(F)(F)F)C=C6)C6=C4)=O)=O
SZ25TA30	3.08	5	O=S(CCN(CC1)CCN1CC2=CC3=C(OCO3)C=C2)(NC(C4=CC=C(N(CC5=CC=C(C(F)(F)F)C=C5C(F)(F)F)C=C6)C6=C4)=O)=O
SZ28TA26	2.26	5	CN(C=C1C(NS(CCN(CSCC2=CC=CC=C2)CC3=CC(OCO4)=C4C=C3)(=O)=O)=O)C(C1=C5)=CC=C5C6=CC=C(S(=O)(C)=O)C=C6
SZ33TA45	2.3	6	CN1C=C(C2=C1C=CC(C(NS(=O)(C3=CC=C(C4=CC=C5C(OCCO5)=C4)C=C3)=O)=O)=C2)C(C6=CC=CS6)=O
SZ35TA30	2.75	6	O=S(C(C=C1)=CC=C1C2=CC=C(OC3=CC=CC=C3)C=C2)(NC(C4=CC=C(N(CC5=CC=C(C(F)(F)F)C=C5C(F)(F)F)C=C6)C6=C4)=O)=O
SZ35TA23	2.75	6	O=S(C(C=C1)=CC=C1C2=CC=C(OC3=CC=CC=C3)C=C2)(NC(C4=CN(C)C(C4=C5)=CC=C5C6=CC(F)=C(OCC)C=C6)=O)=O
SZ35TA45	2.6	6	O=S(C(C=C1)=CC=C1C2=CC=C(OC3=CC=CC=C3)C=C2)(NC(C4=CC=C5C(C(C(C6=CC=CS6)=O)=CN5C)=C4)=O)=O
SZ33TA30	2.75	6	O=S(C(C=C1)=CC=C1C2=CC(OCCO3)=C3C=C2)(NC(C4=CC=C(N(CC5=CC=C(C(F)(F)F)C=C5C(F)(F)F)C=C6)C6=C4)=O)=O
SZ35TA17	2.75	6	O=S(C(C=C1)=CC=C1C2=CC=C(OC3=CC=CC=C3)C=C2)(NC(C(C=C4)=CC=C4CCC5=NC=CC=C5)=O)=O
SZ13TA45	1.75	6	O=S(C(C=C1)=CC=C1COC2=CC=CC=C2[N+]([O-])=O)(NC(C3=CC=C(N(C)C=C4C(C5=CC=CS5)=O)C4=C3)=O)=O
SZ1TA5	4.43	7	O=S(C(C=C1)=CC=C1CN2CCN(C3=CC=CC=C3)CC2)(NC(C4=CC(OC)=CC(OC)=C4)=O)=O
SZ26TA44	2.94	8	O=S(CCN(CC1=CC=CC=C1)CC2=CC=CC=C2)(NC(C3=CC=CC(NCCC4=CC=CC=C4)=C3)=O)=O
SZ27TA2	3.31	9	O=S(CCN1CCC2=CC(OC)=C(OC)C=C2C1C3=CC=CC=C3)(NC(C4=CC=C(N5CCC(C)(C)CC5)C=C4)=O)=O
SZ22TA44	4.06	9	O=S(CCN1CCCC2CCCCC21)(NC(C3=CC=CC(NCCC4=CC=CC=C4)=C3)=O)=O
SZ22TA41	4.22	10	O=S(CCN1CCCC2CCCCC21)(NC(C3=CC(C=C(C4=CC=CC=C4)O5)=C5C=C3)=O)=O
SZ16TA41	2.75	11	O=S(C(C=C1)=CC=C1C2=CC=C(C(F)(F)F)C=C2)(NC(C3=CC(C=C(C4=CC=CC=C4)O5)=C5C=C3)=O)=O
SZ34TA25	3.74	12	O=S(C(C=C1)=CC=C1C2=CC(C(N(C)C)=O)=CC=C2)(NC(C3=CC=C(C4=CC=CC=N4)C=C3)=O)=O
SZ2TA5	4.14	13	CN(CC1=CC=C(S(=O)(NC(C2=CC(OC)=CC(OC)=C2)=O)=O)C=C1)CCC3=CC=CC=C3
SZ3TA4	3.7	14	CC(NC1=CC=C(S(=O)(NC(CN2C(C3=CC=CC=C3)C4=CC(OC)=C(OC)C=C4CC2)=O)=O)C=C1)=O
SZ24TA4	4.06	14	O=S(CCN1CCC(CC2=CC=CC=C2)CC1)(NC(CN3C(C4=CC=CC=C4)C5=CC(OC)=C(OC)C=C5CC3)=O)=O
SZ34TA5	4.52	15	O=S(C(C=C1)=CC=C1C2=CC(C(N(C)C)=O)=CC=C2)(NC(C3=CC(OC)=CC(OC)=C3)=O)=O
SZ33TA21	2.72	16	O=S(C(C=C1)=CC=C1C2=CC(OCCO3)=C3C=C2)(NC(C(C=C4)=CC=C4C5=C(OC)C=CC=C5)=O)=O
SZ37TA21	2.77	18	O=S(C(C=C1)=CC=C1C2=CC3=C(S2)C=CC=C3)(NC(C(C=C4)=CC=C4C5=C(OC)C=CC=C5)=O)=O
SZ25TA44	4.07	19	O=S(CCN(CC1)CCN1CC2=CC3=C(OCO3)C=C2)(NC(C4=CC=CC(NCCC5=CC=CC=C5)=C4)=O)=O
SZ28TA41	2.58	20	O=S(CCN(CSCC1=CC=CC=C1)CC2=CC(OCO3)=C3C=C2)(NC(C4=CC(C=C(C5=CC=CC=C5)O6)=C6C=C4)=O)=O
SZ16TA19	2.55	21	O=S(C(C=C1)=CC=C1C2=CC=C(C(F)(F)F)C=C2)(NC(C3=CN(C)C(C3=C4)=CC=C4C5=CN=CN=C5)=O)=O
SZ36TA1	4.28	NA	O=S(C1=CC=C(C2=CC(C=CC=C3)=C3N2)C=C1)(NC(C4=CC=CC=C4)=O)=O
SZ2TA3	2.78	NA	CN(CC1=CC=C(S(=O)(NC(C2=C(C)N=C(C3=CC=CC=C3)S2)=O)=O)C=C1)CCC4=CC=CC=C4
SZ35TA5	2.82	NA	O=S(C(C=C1)=CC=C1C2=CC=C(OC3=CC=CC=C3)C=C2)(NC(C4=CC(OC)=CC(OC)=C4)=O)=O
SZ18TA23	2.86	NA	O=S(C1=CC=C(Cl)C=C1)(NC(C2=CN(C)C(C2=C3)=CC=C3C4=CC(F)=C(OCC)C=C4)=O)=O
SZ3TA44	4.14	NA	CC(NC1=CC=C(S(=O)(NC(C2=CC=CC(NCCC3=CC=CC=C3)=C2)=O)=O)C=C1)=O
SZ26TA35	4.14	NA	O=S(CCN(CC1=CC=CC=C1)CC2=CC=CC=C2)(NC(CCC3=NN=C(C4=CC=CC=C4)O3)=O)=O
SZ28TA40	2.19	NA	O=S(CCN(CSCC1=CC=CC=C1)CC2=CC(OCO3)=C3C=C2)(NC(C4=CC=C5C(N(C)C=C5C(C6CCCCC6)=O)=C4)=O)=O
SZ35TA41	2.75	NA	O=C(C1=CC2=C(OC(C3=CC=CC=C3)=C2)C=C1)NS(=O)(C4=CC=C(C=C4)C5=CC=C(C=C5)OC6=CC=CC=C6)=O
SZ19TA41	4.41	NA	O=S(C1=CC=C(OC)C=C1)(NC(C2=CC(C=C(C3=CC=CC=C3)O4)=C4C=C2)=O)=O
SZ38TA21	2.3	NA	O=S(C1=CC=C(S(=O)(C2=CC=CC=C2)=O)C=C1)(NC(C(C=C3)=CC=C3C4=C(OC)C=CC=C4)=O)=O
SZ(Me)TA30	NA	NA	O=S(NC(C1=CC=C(N(CC2=CC=C(C(F)(F)F)C=C2C(F)(F)F)C=C3)C3=C1)=O)(C)=O
SZ(Me)TA21	NA	NA	O=C(NS(=O)(C)=O)C1=CC=C(C2=CC=CC=C2OC)C=C1
SZ(Me)TA45	NA	NA	CN1C2=CC=C(C(NS(=O)(C)=O)=O)C=C2C(C(C3=CC=CS3)=O)=C1
SZ(Me)TA41	NA	NA	O=S(NC(C1=CC=C(OC(C2=CC=CC=C2)=C3)C3=C1)=O)(C)=O
SZ(Me)TA5	NA	NA	O=C(NS(=O)(C)=O)C1=CC(OC)=CC(OC)=C1
SZ33TA(Me)	NA	NA	O=S(C(C=C1)=CC=C1C2=CC3=C(C=C2)OCCO3)(NC(C)=O)=O
SZ35TA(Me)	NA	NA	O=S(C1=CC=C(C2=CC=C(OC3=CC=CC=C3)C=C2)C=C1)(NC(C)=O)=O
SZ37TA(Me)	NA	NA	O=S(C1=CC=C(C2=CC(C=CC=C3)=C3S2)C=C1)(NC(C)=O)=O
SZ16TA(Me)	NA	NA	O=S(C1=CC=C(C2=CC=C(C(F)(F)F)C=C2)C=C1)(NC(C)=O)=O
SZ13TA(Me)	NA	NA	O=S(C(C=C1)=CC=C1COC2=CC=CC=C2[N+]([O-])=O)(NC(C)=O)=O
SZ1TA(Me)	NA	NA	O=S(C1=CC=C(CN2CCN(C3=CC=CC=C3)CC2)C=C1)(NC(C)=O)=O
